# Supplementary material for: Size at Birth, Postnatal Growth, and Reproductive Timing in an Australian Microbat
Source: Integr Org Biol. 2022 Jul 29;4(1):obac030. doi: 10.1093/iob/obac030 (PMC9436771; doi:10.1093/iob/obac030)
Supplement: obac030_Supplemental_Files [file obac030_supplemental_files.zip]

Archive with 5 entries (5 files):
- Figure S1.tiff
- Table S1.docx
- Table S2.docx
- Table S3.docx
- Table S4.docx
